# Supplementary material for: Survival Outcomes and Prognostic Factors in Glioblastoma
Source: Cancers (Basel). 2022 Jun 28;14(13):3161. doi: 10.3390/cancers14133161 (PMC9265012; doi:10.3390/cancers14133161)
Supplement: Supplementary file 1 [file cancers-14-03161-s001.zip]

Archive with 1 entries (1 files):
- cancers-1746385-supplementary.pdf
